# Supplementary material for: In Vitro Preventive Effect and Mechanism of Action of Weissella cibaria CMU against Streptococcus mutans Biofilm Formation and Periodontal Pathogens
Source: Microorganisms. 2023 Apr 7;11(4):962. doi: 10.3390/microorganisms11040962 (PMC10146839; doi:10.3390/microorganisms11040962)
Supplement: Supplementary file 1 [file microorganisms-11-00962-s001.zip]

Archive with 1 entries (1 files):
- microorganisms-2323132-supplementary.pdf
